# Supplementary material for: Thermo-Responsive Hydrogel Containing Microfluidic Chitosan Nanoparticles Loaded with Opuntia ficus-indica Extract for Periodontitis Treatment
Source: Int J Mol Sci. 2024 Aug 29;25(17):9374. doi: 10.3390/ijms25179374 (PMC11395269; doi:10.3390/ijms25179374)
Supplement: Supplementary file 1 [file ijms-25-09374-s001.zip]

Archive with 1 entries (1 files):
- ijms-3158061-supplementary.pdf
